# Supplementary material for: Cancer Risk in Clinically Recognized Celiac Disease: A Nationwide Propensity-Matched Cohort Study
Source: Med Sci (Basel). 2026 Jun 27;14(3):352. doi: 10.3390/medsci14030352 (PMC13413702; doi:10.3390/medsci14030352)
Supplement: Supplementary file 1 [file medsci-14-00352-s001.zip]

Archive with 1 entries (1 files):
- medsci-4371529-supplementary.pdf
